# Supplementary material for: A Tumbling Magnetic Microrobot System for Biomedical Applications
Source: Micromachines (Basel). 2020 Sep 17;11(9):861. doi: 10.3390/mi11090861 (PMC7569920; doi:10.3390/mi11090861)
Supplement: Supplementary file 1 [file micromachines-11-00861-s001.zip]

Archive with 7 entries (6 files):
- uTUM_Micromachines_Revised2_Supplementary_Material.docx
- __MACOSX/
- __MACOSX/._uTUM_Micromachines_Revised2_Supplementary_Material.docx
- Movie S2 - Ultrasound imaging of murine-agarose locomotion.mp4
- __MACOSX/._Movie S2 - Ultrasound imaging of murine-agarose locomotion.mp4
- Movie S1 - Ultrasound imaging of porcine locomotion.mp4
- __MACOSX/._Movie S1 - Ultrasound imaging of porcine locomotion.mp4
